# Supplementary material for: The influence of a modified lipopolysaccharide O-antigen on the biosynthesis of xanthan in Xanthomonas campestris pv. campestris B100
Source: BMC Microbiol. 2016 May 23;16:93. doi: 10.1186/s12866-016-0710-y (PMC4878081; doi:10.1186/s12866-016-0710-y)
Supplement: Additional file 4: — Determination of the growth rate of Xanthomonas campestris pv. campestris B100 wild type and mutants H21012 (wxcB), H28110 (wxcK) and H20110 (wxcN) (XLSX 9 kb) [file 12866_2016_710_MOESM4_ESM.xlsx]

## Sheet: Tabelle1
Growth Rate
RGR=(ln OD2 – ln OD1)/Δt
	1. OD	2. OD	h		Growth per h	Mean
B100 1	0.087	1.759	55		0.055
B100 2	0.092	1.729	55		0.053
B100 3	0.114	1.66	51.5		0.052	0.0533333
	1. OD	2. OD	h
H21012 (wxcB) 1	0.086	1.787	48		0.063
H21012 (wxcB) 2	0.105	1.685	43.5		0.064
H21012 (wxcB) 3	0.098	1.778	48		0.06	0.0623333
	1. OD	2. OD	h
H28110 (wxcK) 1	0.084	1.917	67.5		0.046
H28110 (wxcK) 2	0.107	1.802	67.5		0.042
H28110 (wxcK) 3	0.106	1.776	67.5		0.042	0.0433333
	1. OD	2. OD	h
H20110 (wxcN) 1	0.099	2.117	51.5		0.059
H20110 (wxcN) 2	0.103	1.92	48		0.061
H20110 (wxcN) 3	0.102	2.018	51.5		0.058	0.0593333
