# Supplementary material for: The influence of a modified lipopolysaccharide O-antigen on the biosynthesis of xanthan in Xanthomonas campestris pv. campestris B100
Source: BMC Microbiol. 2016 May 23;16:93. doi: 10.1186/s12866-016-0710-y (PMC4878081; doi:10.1186/s12866-016-0710-y)
Supplement: Additional file 5: — Xanthan production and t-test of the Xanthomonas campestris pv. campestris B100 wild type and mutants H21012 (wxcB), H28110 (wxcK) and H20110 (wxcN). (XLSX 9 kb) [file 12866_2016_710_MOESM5_ESM.xlsx]

## Sheet: Tabelle1
Test for a differential xanthan production as compared to the B100 wild type.
Data without extreme values:							Data including the extreme values:
Xanthan values are depicted as g xanthan / g biomass.
B100	H21012 (wxcB)	H28110 (wxcK)	H20110(wxcN)				B100	H21012 (wxcB)	H28110 (wxcK)	H20110(wxcN)
5.94		5.66	5.81				5.94	9.1	5.66	5.81
5.87	7.36	4.74	5.35				5.87	7.36	4.74	5.35
5.21	5.86	6.26	4.2				5.21	5.86	6.26	4.2
5.47	5.98	5.93	5				5.47	5.98	5.93	5
7.05	6.59	6.91	7.76				7.05	6.59	6.91	7.76
5.15	7.25		6.06				5.15	7.25	8.15	6.06
	5.62	4.184	4.92				1.57	5.62	4.184	4.92
3.98	6.45	2.596	5.43				3.98	6.45	2.596	5.43
3.14	6.31	3.24					3.14	6.31	3.24	2.7
3.1	4.88		4.6				3.1	4.88	1.21	4.6
(two sided)t-test:	0.0290341	0.943807	0.418261				(two sided)t-test:	0.00928643	0.781156	0.434593
